# Supplementary material for: Behavioral Indicators of Heat Stress in Dairy Cows Under Subtropical Conditions: Comparison of Milking Systems
Source: Animals (Basel). 2026 May 29;16(11):1665. doi: 10.3390/ani16111665 (PMC13255648; doi:10.3390/ani16111665)
Supplement: Supplementary file 1 [file animals-16-01665-s001.zip]

Archive with 1 entries (1 files):
- animals-4271557-supplementary.pdf
